# Supplementary material for: Antimigratory Effect of Lipophilic Cations Derived from Gallic and Gentisic Acid and Synergistic Effect with 5-Fluorouracil on Metastatic Colorectal Cancer Cells: A New Synthesis Route
Source: Cancers (Basel). 2024 Aug 27;16(17):2980. doi: 10.3390/cancers16172980 (PMC11393949; doi:10.3390/cancers16172980)
Supplement: Supplementary file 1 [file cancers-16-02980-s001.zip]

Archive with 3 entries (2 files):
- cancers-3148539-supplementary/cancers-3148539-supplementary/
- cancers-3148539-supplementary/cancers-3148539-supplementary/cancers-3148539-supplementary.pdf
- cancers-3148539-supplementary/cancers-3148539-supplementary/cancers-3148539-Western Blot.pdf
